# Supplementary material for: Dietary Soy Isoflavones Ameliorate Muscle Quality in High-Fat Diet-Fed Rice Field Eels (Monopterus albus) by Modulating Myogenesis, Collagen Synthesis, and Antioxidant Capacity
Source: Antioxidants (Basel). 2025 Oct 1;14(10):1195. doi: 10.3390/antiox14101195 (PMC12561997; doi:10.3390/antiox14101195)
Supplement: Supplementary file 1 [file antioxidants-14-01195-s001.zip]

Archive with 1 entries (1 files):
- antioxidants-3907844-supplementary.pdf
